# Supplementary material for: ZleepAnlystNet: a novel deep learning model for automatic sleep stage scoring based on single-channel raw EEG data using separating training
Source: Sci Rep. 2024 Apr 29;14:9859. doi: 10.1038/s41598-024-60796-y (PMC11058251; doi:10.1038/s41598-024-60796-y)
Supplement: Supplementary file 4 — Supplementary Information 4. [file 41598_2024_60796_MOESM4_ESM.xlsx]

## Sheet: Sheet1
Table S1
Cross-dataset validation performance of each fold of the developed model trained with Fpz-Cz of Sleep-EDF-13 dataset and tested with C3-A2 of SHHS 200 recordings. The bottommost displays the best fold running the test on SHHS1 6,441 records.
Fold	Overall metrics					Per-class metrics
	ACC (%)	MF1 (%)	Kappa	APR (%)	ARC (%)	Precision					Recall					F1
						Wake	N1	N2	N3	REM	Wake	N1	N2	N3	REM	Wake	N1	N2	N3	REM
Fold-1	53.24	40.034	0.3059	59.17	39.198	93.71	7.8	49.48	67.88	76.98	27.45	15.24	95.8	30.08	27.42	42.47	10.32	65.26	41.69	40.43
Fold-2	52.24	39.608	0.2952	57.698	38.9	92.78	5.2	49.27	68.19	73.05	21.53	10.08	95.54	31.95	35.4	34.95	6.86	65.02	43.52	47.69
Fold-3	50.02	36.95	0.2671	60.324	37.288	93.22	5.92	49.07	67.52	85.89	19.15	17.33	95.62	30.71	23.63	31.78	8.82	64.86	42.22	37.07
Fold-4	51.6	37.752	0.28	55.278	37.042	92.39	5.77	48.29	63.64	66.3	25.13	9.77	94.51	27.14	28.66	39.52	7.25	63.92	38.05	40.02
Fold-5	54.46	43.828	0.36	56.778	45.648	91.6	6.62	55.84	64.03	65.8	22.42	23.2	90.65	27.71	64.26	36.02	10.31	69.11	38.68	65.02
Fold-6	51.21	38.848	0.2879	59.066	38.64	91.97	5.39	50.12	67.4	80.45	19.96	15.42	95.37	30.45	32	32.81	7.99	65.71	41.95	45.78
Fold-7	51.06	38.606	0.2833	58.33	38.262	92.18	4.84	49.56	68.37	76.7	19.19	12.47	95.34	31.65	32.66	31.76	6.97	65.22	43.27	45.81
Fold-8	50.55	37.016	0.2743	54.582	37.494	90.76	6.59	49.52	60.46	65.58	21.67	16.25	94.77	31.98	22.8	34.99	9.38	65.05	41.83	33.83
Fold-9	47.91	32.828	0.2191	52.7	33.77	87.01	5.31	46.15	55.97	69.06	15.48	7.96	95.84	30.96	18.61	26.28	6.37	62.3	39.87	29.32
Fold-10	49.89	37.076	0.2622	58.408	37.24	95.25	5.32	48.3	67.55	75.62	16.35	12.72	95.79	31.83	29.51	27.92	7.5	64.22	43.28	42.46
Fold-11	50.61	38.246	0.2831	56.492	38.828	94.87	4.99	50.32	61.8	70.48	15.7	13.43	95.46	34.41	35.14	26.94	7.28	65.9	44.21	46.9
Fold-12	51.24	38.994	0.288	54.008	39.506	94.92	6.53	49.39	58.85	60.35	18.46	11.9	93.21	32.79	41.17	30.9	8.43	64.57	42.12	48.95
Fold-13	49.78	36.852	0.2646	55.528	37.374	92.63	4.51	48.99	67.21	64.3	15.23	10.71	95.52	37.99	27.42	26.16	6.35	64.77	48.54	38.44
Fold-14	53.66	41.704	0.3219	57.066	41.31	93.46	6.86	50.76	64.18	70.07	23.36	13.59	94.7	31.99	42.91	37.38	9.12	66.1	42.7	53.22
Fold-15	48.37	33.446	0.2367	58.536	34.54	93.03	5.09	47.73	65.89	80.94	18.06	13.88	95.85	31.17	13.74	30.25	7.45	63.72	42.32	23.49
Fold-16	52.61	40.472	0.3184	55.854	40.616	91.94	3.96	52.65	63.84	66.88	19.29	11.11	94.66	31.13	46.89	31.88	5.84	67.66	41.85	55.13
Fold-17	49.78	34.856	0.2525	59.03	35.296	92.15	5.6	47.7	65.39	84.31	22.16	12.7	95.71	31.52	14.39	35.73	7.77	63.67	42.53	24.58
Fold-18	55.21	44.044	0.3543	59.248	43.584	95.17	7.21	53.44	63.14	77.28	28.53	20.94	93.69	35.24	39.52	43.9	10.73	68.06	45.24	52.29
Fold-19	51.69	39.168	0.2845	56.78	38.908	93.36	6.05	48.35	64.53	71.61	18.51	9.35	95.51	31.7	39.47	30.89	7.35	64.2	42.51	50.89
Fold-20	52.48	40.298	0.305	56.264	39.972	93.56	4.82	49.94	66.61	66.39	20.89	9.48	93.92	31.49	44.08	34.15	6.39	65.21	42.76	52.98
Average	51.3805	38.5313	0.2872	57.057	38.6708	92.798	5.719	49.7435	64.6225	72.402	20.426	13.3765	94.873	31.6945	32.984	33.334	7.924	65.2265	42.457	43.715
S.D.	1.89381	2.91873	0.0347174	2.00486	2.79746	1.84021	0.97382	2.17195	3.34597	7.11268	3.727	3.88174	1.25765	2.33939	12.0594	4.96741	1.43598	1.59542	2.20792	10.5769
Fold-18	51.45	38.1947	0.4636	59.3603	37.5604	89.1102	7.4488	48.2757	72.5658	79.4009	17.0493	11.0893	96.1687	35.0262	28.4684	28.6223	8.9115	64.2823	47.2471	41.9103
