# Supplementary material for: ZleepAnlystNet: a novel deep learning model for automatic sleep stage scoring based on single-channel raw EEG data using separating training
Source: Sci Rep. 2024 Apr 29;14:9859. doi: 10.1038/s41598-024-60796-y (PMC11058251; doi:10.1038/s41598-024-60796-y)
Supplement: Supplementary file 5 — Supplementary Information 5. [file 41598_2024_60796_MOESM5_ESM.xlsx]

## Sheet: Sheet1
Table S2
Cross-dataset validation performance of each fold of the developed model trained with Fpz-Cz of Sleep-EDF-13 dataset and tested with C4-A1 of SHHS 200 recordings. The bottommost displays the best fold running the test on SHHS1 6,441 records.
Fold	Overall metrics					Per-class metrics
	ACC (%)	MF1 (%)	Kappa	APR (%)	ARC (%)	Precision					Recall					F1
						Wake	N1	N2	N3	REM	Wake	N1	N2	N3	REM	Wake	N1	N2	N3	REM
Fold-1	53.55	41.038	0.3137	60.17	40.13	92.79	8.12	49.8	66.06	84.08	28.61	17.56	94.58	31.56	28.34	43.73	11.1	65.25	42.72	42.39
Fold-2	51.79	40.158	0.2885	59.55	39.338	90.76	6.37	48.49	69.23	82.9	21.1	13.26	94.28	33.7	34.35	34.24	8.61	64.04	45.33	48.57
Fold-3	51.87	39.81	0.2936	61.42	39.724	91.7	8.05	49.49	69.26	88.6	24.42	22.07	94.19	32.4	25.54	38.57	11.8	64.89	44.14	39.65
Fold-4	52.7	40.01	0.3006	57.004	39.046	90.73	7.43	49.09	66.78	70.99	28.34	14.77	93.02	28.84	30.26	43.18	9.89	64.27	40.28	42.43
Fold-5	55.53	45.612	0.3692	58.826	46.944	90.73	8.44	54.85	68.58	71.53	24.88	27.19	91.17	29.43	62.05	39.05	12.88	68.49	41.19	66.45
Fold-6	51.39	39.654	0.293	60.04	39.964	91.55	7.29	50.3	64.33	86.73	21.34	22.33	94.27	32.49	29.39	34.61	10.99	65.6	43.17	43.9
Fold-7	51.05	38.944	0.2797	59.992	38.7	90.32	6.9	48.8	70	83.94	21.11	17.46	94.53	32.66	27.74	34.22	9.89	64.37	44.54	41.7
Fold-8	50.23	37.368	0.269	57.09	37.988	86.79	7.83	48.88	63.97	77.98	22.27	20.94	93.51	32.65	20.57	35.45	11.4	64.2	43.23	32.56
Fold-9	46.91	32.058	0.2062	55.228	33.518	86.09	6.37	45.58	55.89	82.21	14.82	11.88	94.6	31.76	14.53	25.29	8.29	61.52	40.5	24.69
Fold-10	51.47	39.81	0.2865	61.036	39.428	91.03	7.32	48.93	73.28	84.62	21.42	18.78	94.51	31.6	30.83	34.68	10.53	64.48	44.16	45.2
Fold-11	51.41	40.192	0.2976	57.892	40.71	91.19	6.47	50.82	59.68	81.3	17.77	18.76	94.14	36.33	36.55	29.75	9.63	66	45.16	50.42
Fold-12	51.9	40.478	0.2952	54.92	40.59	93.57	8.53	48.84	60.78	62.88	20.46	13.74	92.12	34.31	42.32	33.58	10.53	63.83	43.86	50.59
Fold-13	51.48	40.192	0.2949	57.816	40.158	89.25	6.06	50.26	72.3	71.21	19.34	16.67	93.9	38.07	32.81	31.79	8.89	65.47	49.88	44.93
Fold-14	52.98	42.26	0.3152	58.188	42.126	89.8	8.13	50.44	64.11	78.46	21.87	19.32	93.41	34.14	41.89	35.17	11.44	65.51	44.56	54.62
Fold-15	49.3	36.152	0.2552	59.628	37.034	90.71	6.96	48.33	64.81	87.33	19.04	19.91	94.56	31.82	19.84	31.47	10.31	63.97	42.68	32.33
Fold-16	53.8	43.03	0.3369	58.028	42.818	88.68	5.82	53.11	68.16	74.37	23.12	17.8	93.17	32.84	47.16	36.68	8.78	67.65	44.32	57.72
Fold-17	49.18	35.2	0.2478	59.988	36.188	87.99	7.27	47.64	66.48	90.56	21.06	18.93	94.29	32.42	14.24	33.99	10.51	63.3	43.59	24.61
Fold-18	55.31	45.004	0.3564	58.396	44.838	92.2	9	53.03	62.79	74.96	29.5	24.66	91.53	37.18	41.32	44.69	13.19	67.15	46.71	53.28
Fold-19	49.73	38.232	0.2574	58.58	38.088	88	6.39	47.12	70.28	81.11	15.62	13.43	93.92	33.96	33.51	26.53	8.66	62.76	45.79	47.42
Fold-20	52.86	41.564	0.3105	57.72	41.066	91.29	7.09	49.97	65.83	74.42	22.65	15.36	93.52	33.74	40.06	36.29	9.7	65.14	44.61	52.08
Average	51.722	39.8383	0.293355	58.5756	39.9198	90.2585	7.292	49.6885	66.13	79.509	21.937	18.241	93.661	33.095	32.665	35.148	10.351	64.8945	44.021	44.777
S.D.	2.06964	3.13246	0.0371022	1.72378	2.92431	1.94251	0.894978	2.1305	4.30133	7.13542	3.89056	3.95834	1.01754	2.26291	11.4545	5.08495	1.37672	1.63429	2.15441	10.5358
Fold-18	51.56	38.8871	0.4617	59.232	38.269	86.9659	8.2468	48.6835	70.8388	81.4248	18.0033	14.2373	95.1684	33.8672	30.069	29.8311	10.444	64.4153	45.8257	43.9193
