# Supplementary material for: ZleepAnlystNet: a novel deep learning model for automatic sleep stage scoring based on single-channel raw EEG data using separating training
Source: Sci Rep. 2024 Apr 29;14:9859. doi: 10.1038/s41598-024-60796-y (PMC11058251; doi:10.1038/s41598-024-60796-y)
Supplement: Supplementary file 6 — Supplementary Information 6. [file 41598_2024_60796_MOESM6_ESM.xlsx]

## Sheet: Sheet1
Table S3
Cross-dataset validation performance of each fold of the developed model trained with Pz-Oz of Sleep-EDF-13 dataset and tested with C3-A2 of SHHS 200 recordings. The bottommost displays the best fold running the test on SHHS1 6,441 records.
Fold	Overall metrics					Per-class metrics
	ACC (%)	MF1 (%)	Kappa	APR (%)	ARC (%)	Precision					Recall					F1
						Wake	N1	N2	N3	REM	Wake	N1	N2	N3	REM	Wake	N1	N2	N3	REM
Fold-1	65.14	57.44	0.5104	63.614	58.106	94.51	14.17	61.47	81.26	66.66	49.59	37.27	85.14	52.93	65.6	65.05	20.53	71.4	64.1	66.12
Fold-2	61.77	53.668	0.4712	60.536	55.138	95.56	23.15	59.65	81.93	42.39	47.23	14.77	72.55	53.01	88.13	63.22	18.04	65.47	64.37	57.24
Fold-3	63.43	55.398	0.485	63.72	56.93	94.84	16.59	59.53	85.35	62.29	48.33	43.64	84.01	38.84	69.83	64.03	24.04	69.69	53.39	65.84
Fold-4	68.89	59.516	0.549	65.528	57.218	89.08	25.58	60.2	81.89	70.89	57.63	15.58	87.76	57.7	67.42	69.99	19.37	71.41	67.7	69.11
Fold-5	62.6	55.764	0.4713	63.054	56.388	96.18	16.25	56.91	81.2	64.73	44.07	36.59	83.6	50.3	67.38	60.45	22.51	67.72	62.12	66.02
Fold-6	63.74	55.294	0.4811	62.818	54.656	95.86	20.61	56.36	83.05	58.21	45.96	18.9	84.21	48.62	75.59	62.13	19.72	67.52	61.33	65.77
Fold-7	64.29	53.898	0.497	60.962	54.93	89.64	27.92	59.24	79.47	48.54	52.5	5.21	75.44	57.17	84.33	66.22	8.78	66.37	66.5	61.62
Fold-8	64.89	56.324	0.5074	62.688	57.324	95.46	21.14	61.56	84.13	51.15	50.33	28.65	81.72	44.72	81.2	65.91	24.33	70.22	58.4	62.76
Fold-9	59.92	52.234	0.4418	61.25	54.258	97.37	12.24	57.85	83.39	55.4	36.09	31.06	82.58	45.37	76.19	52.66	17.56	68.04	58.76	64.15
Fold-10	62.83	54.144	0.4612	64.038	52.63	95.13	16.81	55.61	83.44	69.2	45.23	28.36	90.05	45.48	54.03	61.3	21.11	68.76	58.87	60.68
Fold-11	62.57	54.008	0.4711	61.47	54.75	97.35	15.73	57.72	82.14	54.41	40.12	19.17	84.32	50.97	79.17	56.82	17.28	68.53	62.91	64.5
Fold-12	66.35	58.606	0.5228	63.602	58.42	94.4	23.08	59.94	82	58.59	54.06	29.29	82.29	51.68	74.78	68.75	25.82	69.36	63.4	65.7
Fold-13	67.07	57.134	0.526	64.188	55.796	93.61	24.34	60.01	83.11	59.87	54.99	19.82	87.23	44.31	72.63	69.28	21.85	71.1	57.8	65.64
Fold-14	65.42	57.372	0.5014	64.822	56.006	95.52	20.49	57.67	82.08	68.35	47.34	26.97	89.75	53.41	62.56	63.31	23.29	70.22	64.71	65.33
Fold-15	61.52	53.65	0.469	60.322	55.13	95.13	22.55	59.48	82.41	42.04	49.41	16.99	70.43	50.05	88.77	65.04	19.38	64.49	62.28	57.06
Fold-16	60.39	52.804	0.4522	58.714	54.766	89.09	14.94	59.82	83.52	46.2	42.14	24.5	75.82	49.76	81.61	57.22	18.56	66.88	62.36	59
Fold-17	61.01	53.42	0.4484	62.464	53.674	96.68	12.37	56.81	82.63	63.83	39.27	31.81	86.57	51.26	59.46	55.85	17.81	68.6	63.27	61.57
Fold-18	64.44	57.764	0.5035	62.74	59.346	95.31	15.88	60.88	79.44	62.19	48.64	42.47	82.33	61.31	61.98	64.41	23.11	70	69.21	62.09
Fold-19	51.16	44.072	0.3283	56.372	47.412	98.58	11.72	50.23	83.14	38.19	22.69	12.79	69.54	47.25	84.79	36.89	12.23	58.33	60.25	52.66
Fold-20	58.5	51.42	0.4219	60.144	53.108	97.63	13.26	55.25	84.89	49.69	36.9	26.64	77.65	47.51	76.84	53.56	17.71	64.56	60.92	60.35
Average	62.7965	54.6965	0.476	62.1523	55.2993	94.8465	18.441	58.3095	82.5235	56.641	45.626	25.524	81.6495	50.0825	73.6145	61.1045	19.6515	67.9335	62.1325	62.6605
S.D.	3.73392	3.33755	0.0468565	2.21038	2.56922	2.69056	4.8936	2.66549	1.51016	9.76323	7.95688	10.16	6.11179	5.20924	9.87544	7.57604	4.06962	3.08456	3.67117	3.9835
Fold-13	66.87	58.4571	0.6084	64.8615	56.9353	94.8313	21.4293	60.3761	81.7847	65.8862	51.5311	28.4642	88.488	55.333	60.86	66.7762	24.4508	71.7777	66.0074	63.2735
