# Supplementary material for: ZleepAnlystNet: a novel deep learning model for automatic sleep stage scoring based on single-channel raw EEG data using separating training
Source: Sci Rep. 2024 Apr 29;14:9859. doi: 10.1038/s41598-024-60796-y (PMC11058251; doi:10.1038/s41598-024-60796-y)
Supplement: Supplementary file 7 — Supplementary Information 7. [file 41598_2024_60796_MOESM7_ESM.xlsx]

## Sheet: Sheet1
Table S4
Cross-dataset validation performance of each fold of the developed model trained with Pz-Oz of Sleep-EDF-13 dataset and tested with C4-A1 of SHHS 200 recordings. The bottommost displays the best fold running the test on SHHS1 6,441 records.
Fold	Overall metrics					Per-class metrics
	ACC (%)	MF1 (%)	Kappa	APR (%)	ARC (%)	Precision					Recall					F1
						Wake	N1	N2	N3	REM	Wake	N1	N2	N3	REM	Wake	N1	N2	N3	REM
Fold-1	66.09	58.698	0.5244	63.974	59.506	94.74	14.39	62.16	76.16	72.42	50.32	37.82	85.15	58.07	66.17	65.73	20.84	71.86	65.9	69.16
Fold-2	64	55.762	0.5005	60.568	57.534	95.67	21.15	60.96	76.86	48.2	47.49	16.52	76.01	58.8	88.85	63.48	18.55	67.66	66.63	62.49
Fold-3	64.83	57.248	0.505	64.042	58.556	95.36	16.75	60.44	80.13	67.53	49.07	43.13	84.92	44.98	70.68	64.8	24.13	70.62	57.62	69.07
Fold-4	69.11	60.016	0.5537	65.08	58.042	89.21	23.69	60.37	75.56	76.57	57.02	15.44	87.24	62.49	68.02	69.57	18.7	71.36	68.41	72.04
Fold-5	63.57	57.11	0.4867	63.144	58.14	96.04	17.1	57.91	77.56	67.11	43.94	37.54	83.68	55.83	69.71	60.29	23.5	68.45	64.92	68.39
Fold-6	65.49	57.424	0.5062	63.594	56.848	95.83	20.34	57.53	77.94	66.33	46.22	20.19	86.09	54.55	77.19	62.36	20.26	68.97	64.18	71.35
Fold-7	66.49	56.094	0.5264	60.99	57.124	89.73	24.32	60.32	74.62	55.96	53.66	5.77	78.15	63.29	84.75	67.16	9.33	68.08	68.49	67.41
Fold-8	66.4	58.114	0.5271	63.088	58.962	95.63	21.3	62.05	79.73	56.73	50.9	29.55	83.64	50.1	80.62	66.44	24.76	71.24	61.54	66.59
Fold-9	61.29	53.972	0.4616	61.612	56.244	97.43	12.95	59	79.7	58.98	36.47	32.96	83.61	50.87	77.31	53.07	18.6	69.18	62.1	66.91
Fold-10	63.43	55.33	0.4721	64.248	53.994	95.18	16.39	56.14	78.96	74.57	44.51	28.42	89.88	51.66	55.5	60.65	20.79	69.11	62.46	63.64
Fold-11	63.83	55.58	0.4899	61.592	56.55	97.34	16.04	58.76	76.99	58.83	40.93	21.03	85	56.08	79.71	57.63	18.2	69.48	64.9	67.69
Fold-12	67.35	59.878	0.5363	63.998	59.664	94.25	23.3	60.42	77.22	64.8	53.63	29.92	83.91	56.81	74.05	68.36	26.2	70.25	65.46	69.12
Fold-13	68.12	58.696	0.5423	64.236	57.438	94.1	23.06	60.74	78.54	64.74	55.87	21.2	87.27	50.01	72.84	70.11	22.09	71.62	61.11	68.55
Fold-14	66.29	58.874	0.5159	65.22	57.866	95.66	20.68	58.29	76.53	74.94	47.99	29.13	88.91	58.88	64.42	63.92	24.19	70.42	66.56	69.28
Fold-15	63.72	55.622	0.4976	60.306	57.33	94.98	20.4	60.96	77.75	47.44	49.57	18.42	74.28	55.56	88.82	65.14	19.36	66.96	64.81	61.84
Fold-16	62.89	55.472	0.4847	59.54	57.434	89.6	16.24	60.97	78.31	52.58	43.94	26.43	78.5	56.48	81.82	58.96	20.12	68.63	65.63	64.02
Fold-17	62.14	54.958	0.4642	62.78	55.346	96.98	13.74	57.11	77.09	68.98	40.62	33.27	86.44	56.37	60.03	57.26	19.44	68.78	65.12	64.19
Fold-18	65.39	58.76	0.5176	62.566	60.656	95.17	16.96	61.68	73.36	65.66	49.83	42.4	81.87	64.36	64.82	65.41	24.23	70.35	68.57	65.24
Fold-19	53.76	46.624	0.3642	56.482	50.126	98.22	11.68	52.61	78.26	41.64	24.73	14.93	72.33	53.74	84.9	39.51	13.11	60.91	63.72	55.87
Fold-20	60.86	53.694	0.4541	60.47	55.45	97.41	13.93	57.16	79.07	54.78	38.49	27.13	80.17	53.46	78	55.18	18.4	66.74	63.79	64.36
Average	64.2525	56.3963	0.496525	62.3765	57.1405	94.9265	18.2205	59.279	77.517	61.9395	46.26	26.56	82.8525	55.6195	74.4105	61.7515	20.24	69.0335	64.596	66.3605
S.D.	3.29926	2.96715	0.0416779	2.17874	2.27997	2.58039	3.90981	2.37415	1.72818	9.84189	7.55725	9.86093	4.84283	4.78415	9.4233	7.05426	4.00051	2.42528	2.71516	3.76213
Fold-13	67.51	59.4296	0.6148	64.9146	58.19	94.0088	21.7236	61.0869	78.3496	69.4041	52.0428	29.507	87.9495	58.7405	62.7101	66.9966	25.0241	72.0973	67.1426	65.8875
