# Supplementary material for: ZleepAnlystNet: a novel deep learning model for automatic sleep stage scoring based on single-channel raw EEG data using separating training
Source: Sci Rep. 2024 Apr 29;14:9859. doi: 10.1038/s41598-024-60796-y (PMC11058251; doi:10.1038/s41598-024-60796-y)
Supplement: Supplementary file 8 — Supplementary Information 8. [file 41598_2024_60796_MOESM8_ESM.xlsx]

## Sheet: Sheet1
Table S5
Cross-dataset validation performance of each fold of the developed model trained with Fpz-Cz of Sleep-EDF-18 dataset and tested with C3-A2 of SHHS 200 recordings. The bottommost displays the best fold running the test on SHHS1 6,441 records.
Fold	Overall metrics					Per-class metrics
	ACC (%)	MF1 (%)	Kappa	APR (%)	ARC (%)	Precision					Recall					F1
						Wake	N1	N2	N3	REM	Wake	N1	N2	N3	REM	Wake	N1	N2	N3	REM
Fold-1	62.02	52.318	0.4742	62.546	56.796	94.04	17.97	63.38	86.95	50.39	42.29	45.22	83.63	27.81	85.03	58.34	25.72	72.11	42.14	63.28
Fold-2	63	53.456	0.4881	62.23	57.802	90.75	18.3	62.62	86.43	53.05	53.91	46.84	75.72	24.92	87.62	67.64	26.32	68.55	38.68	66.09
Fold-3	61.94	52.518	0.4738	62.954	57.358	93.7	16.8	63.39	87.49	53.39	42.3	50.9	84.01	27.77	81.81	58.29	25.27	72.26	42.15	64.62
Fold-4	62.81	53.726	0.4816	64.37	56.934	94.62	15.53	62.18	91.63	57.89	45.23	47.97	85.32	31.41	74.74	61.21	23.46	71.94	46.78	65.24
Fold-5	64.21	54.236	0.4976	62.948	57.096	93.23	20.93	63.56	84.31	52.71	45.52	40.89	87.45	30.5	81.12	61.17	27.69	73.62	44.8	63.9
Fold-6	64.26	54.396	0.4994	64.422	58.222	93.62	21.08	63.14	89.59	54.68	48.8	49.78	85.15	25.97	81.41	64.16	29.62	72.51	40.27	65.42
Fold-7	59.4	50.552	0.4438	61.01	55.012	93.61	20.93	62.02	86.38	42.11	42.61	38.91	75.02	27.27	91.25	58.56	27.22	67.91	41.45	57.62
Fold-8	64.38	54.34	0.5036	64.298	57.758	92.61	16.62	64.59	91.52	56.15	49.18	45.71	85.15	28.61	80.14	64.24	24.38	73.46	43.59	66.03
Fold-9	63.17	53.428	0.4844	63.092	56.584	93.04	17.56	62.1	86.94	55.82	45.6	42.93	85.28	28.82	80.29	61.2	24.93	71.87	43.29	65.85
Fold-10	65.38	55.408	0.5123	64.33	57.63	91.37	18.17	63.65	89.54	58.92	52.76	44.66	86.23	30.46	74.04	66.89	25.83	73.24	45.46	65.62
Average	63.057	53.4378	0.48588	63.22	57.1192	93.059	18.389	63.063	88.078	53.511	46.82	45.381	83.296	28.354	81.745	62.17	26.044	71.747	42.861	64.367
S.D.	1.68974	1.36472	0.019467	1.1373	0.899038	1.1946	1.96926	0.825147	2.39439	4.74561	4.20877	3.7616	4.31124	2.05346	5.26296	3.43288	1.77617	1.96198	2.44492	2.54646
Fold-9	67.45	57.3539	0.61	65.3489	58.9365	90.6342	22.0601	65.812	88.601	59.6371	57.1229	44.9218	85.951	30.8824	75.8042	70.0783	29.5894	74.5453	45.8007	66.7557
