# Supplementary material for: ZleepAnlystNet: a novel deep learning model for automatic sleep stage scoring based on single-channel raw EEG data using separating training
Source: Sci Rep. 2024 Apr 29;14:9859. doi: 10.1038/s41598-024-60796-y (PMC11058251; doi:10.1038/s41598-024-60796-y)
Supplement: Supplementary file 9 — Supplementary Information 9. [file 41598_2024_60796_MOESM9_ESM.xlsx]

## Sheet: Sheet1
Table S6
Cross-dataset validation performance of each fold of the developed model trained with Fpz-Cz of Sleep-EDF-18 dataset and tested with C4-A1 of SHHS 200 recordings. The bottommost displays the best fold running the test on SHHS1 6,441 records.
Fold	Overall metrics					Per-class metrics
	ACC (%)	MF1 (%)	Kappa	APR (%)	ARC (%)	Precision					Recall					F1
						Wake	N1	N2	N3	REM	Wake	N1	N2	N3	REM	Wake	N1	N2	N3	REM
Fold-1	62.8	53.53	0.4835	62.842	57.662	91.82	17.67	63.23	86.97	54.52	43.45	46.11	84.01	29.99	84.75	58.99	25.55	72.15	44.6	66.36
Fold-2	63.81	54.67	0.4985	62.664	58.836	90.24	18.26	63.11	85.53	56.18	53.78	48.63	77.2	27.54	87.03	67.4	26.55	69.45	41.67	68.28
Fold-3	62.08	53.154	0.476	63.11	57.996	92.16	16.6	63.39	87.72	55.68	41.96	52.73	84.02	29.74	81.53	57.67	25.25	72.26	44.42	66.17
Fold-4	63.06	54.342	0.4865	64.57	57.674	93.62	15.02	62.9	91.21	60.1	44.88	49.76	85.46	33.29	74.98	60.68	23.07	72.46	48.78	66.72
Fold-5	64.41	54.962	0.4996	63.126	57.534	91.29	20.89	63.19	85.45	54.81	46.12	41.64	87.04	32.81	80.06	61.28	27.82	73.22	47.42	65.07
Fold-6	64.84	55.554	0.5069	64.532	59.046	92.08	21.34	63.08	88.7	57.46	49.86	50.39	84.85	28.69	81.44	64.69	29.98	72.36	43.36	67.38
Fold-7	61.22	52.208	0.4664	61.678	56.364	92.67	20.62	63.12	86.83	45.15	44.59	39.46	77.48	29.32	90.97	60.21	27.08	69.57	43.84	60.34
Fold-8	64.37	54.904	0.5037	63.98	58.308	91.36	16.72	64.42	89.58	57.82	48.68	47.11	84.7	30.92	80.13	63.52	24.68	73.18	45.97	67.17
Fold-9	63.72	54.16	0.4911	63.08	57.078	91.54	17.3	62.32	85.09	59.15	46.35	43.61	85.89	30.06	79.48	61.54	24.78	72.23	44.43	67.82
Fold-10	65.48	56.018	0.5138	64.29	58.25	90.36	18.47	63.44	87.98	61.2	52.87	46.45	85.69	32.05	74.19	66.7	26.44	72.9	46.98	67.07
Average	63.579	54.3502	0.4926	63.3872	57.8748	91.714	18.289	63.22	87.506	56.207	47.254	46.589	83.634	30.441	81.456	62.268	26.12	71.978	45.147	66.238
S.D.	1.30305	1.14226	0.0147015	0.934351	0.799854	1.01282	2.07908	0.524129	1.95591	4.47526	3.94807	4.09729	3.43875	1.82956	5.10759	3.22428	1.92215	1.35718	2.12748	2.2593
Fold-9	67.07	57.2713	0.6055	65.0136	58.9832	90.1289	21.5273	65.3736	87.1084	60.9298	56.3421	46.2603	85.4841	31.3687	75.4606	69.3386	29.3818	74.0884	46.1266	67.4212
