# Supplementary material for: ZleepAnlystNet: a novel deep learning model for automatic sleep stage scoring based on single-channel raw EEG data using separating training
Source: Sci Rep. 2024 Apr 29;14:9859. doi: 10.1038/s41598-024-60796-y (PMC11058251; doi:10.1038/s41598-024-60796-y)
Supplement: Supplementary file 10 — Supplementary Information 10. [file 41598_2024_60796_MOESM10_ESM.xlsx]

## Sheet: Sheet1
Table S7
Cross-dataset validation performance of each fold of the developed model trained with Pz-Oz of Sleep-EDF-18 dataset and tested with C3-A2 of SHHS 200 recordings. The bottommost displays the best fold running the test on SHHS 6,441 records.
Fold	Overall metrics					Per-class metrics
	ACC (%)	MF1 (%)	Kappa	APR (%)	ARC (%)	Precision					Recall					F1
						Wake	N1	N2	N3	REM	Wake	N1	N2	N3	REM	Wake	N1	N2	N3	REM
Fold-1	55.89	48.574	0.4168	59.194	56.206	98.77	10.64	66.52	77.33	42.71	17.79	39.21	80.27	57.82	85.94	30.16	16.73	72.75	66.17	57.06
Fold-2	57.88	50.924	0.4401	59.676	58.182	97.96	14.43	67.24	78.49	40.26	21.88	37.57	79.29	62.68	89.49	35.77	20.85	72.77	69.7	55.53
Fold-3	57.51	51.272	0.4345	60.484	58.658	96.88	14.39	65.31	82.9	42.94	23.86	45.89	77.77	56.45	89.32	38.29	21.91	71	67.16	58
Fold-4	51.85	45.68	0.3705	55.48	53.162	81.86	14.5	67.19	82.17	31.68	14.46	29.68	71.11	58.12	92.44	24.57	19.48	69.09	68.08	47.18
Fold-5	54.52	46.888	0.3957	59.692	54.724	97.59	10.8	64.24	82.75	43.08	14.87	41.43	81.46	49.9	85.96	25.81	17.14	71.83	62.26	57.4
Fold-6	58.36	53	0.4467	59.582	59.914	97.08	15.86	65.03	78.05	41.89	29.57	44.61	73.13	64.71	87.55	45.33	23.4	68.84	70.76	56.67
Fold-7	57.34	50.642	0.4273	60.224	56.908	97.44	18.82	64.93	81.8	38.13	23.71	40.09	79.42	53.78	87.54	38.14	25.61	71.45	64.89	53.12
Fold-8	58.47	51.726	0.4423	60.35	57.406	96.95	16.8	65.08	82.52	40.4	30	39.62	77.11	50.92	89.38	45.83	23.59	70.58	62.98	55.65
Fold-9	58.79	53.534	0.4535	59.928	61.698	96.98	17.56	66.44	76	42.66	27.55	53.06	75.17	66.01	86.7	42.9	26.39	70.54	70.66	57.18
Fold-10	54.63	47.99	0.3954	58.918	55.298	96.98	16.73	63.57	80.83	36.48	17.12	37.99	77.58	56.07	87.73	29.1	23.23	69.88	66.21	51.53
Average	56.524	50.023	0.42228	59.3528	57.2156	95.849	15.053	65.555	80.284	40.023	22.081	40.915	77.231	57.646	88.205	35.59	21.833	70.873	66.887	54.932
S.D.	2.25144	2.61974	0.0270886	1.44717	2.53541	4.95078	2.70158	1.24044	2.5683	3.67354	5.84681	6.12286	3.25082	5.47268	1.99283	7.85762	3.28464	1.36957	2.98665	3.3982
Fold-8	60	54.6148	0.5123	60.5957	62.1913	96.0507	17.8057	68.997	76.4438	43.6811	30.2795	53.6361	73.6305	65.8993	87.5113	46.0439	26.7359	71.2385	70.781	58.2745
