# Supplementary material for: ZleepAnlystNet: a novel deep learning model for automatic sleep stage scoring based on single-channel raw EEG data using separating training
Source: Sci Rep. 2024 Apr 29;14:9859. doi: 10.1038/s41598-024-60796-y (PMC11058251; doi:10.1038/s41598-024-60796-y)
Supplement: Supplementary file 11 — Supplementary Information 11. [file 41598_2024_60796_MOESM11_ESM.xlsx]

## Sheet: Sheet1
Table S8
Cross-dataset validation performance of each fold of the developed model trained with Pz-Oz of Sleep-EDF-18 dataset and tested with C4-A1 of SHHS 200 recordings. The bottommost displays the best fold running the test on SHHS1 6,441 records.
Fold	Overall metrics					Per-class metrics
	ACC (%)	MF1 (%)	Kappa	APR (%)	ARC (%)	Precision					Recall					F1
						Wake	N1	N2	N3	REM	Wake	N1	N2	N3	REM	Wake	N1	N2	N3	REM
Fold-1	57.77	50.504	0.4381	59.182	57.822	98.29	11.14	66.39	71.8	48.29	21.25	42.31	82.02	59.94	83.59	34.94	17.64	73.38	65.34	61.22
Fold-2	59.69	52.598	0.4621	59.496	59.978	97.6	14.76	67.65	72.56	44.91	24.81	40.94	80.85	64.88	88.41	39.57	21.7	73.66	68.5	59.56
Fold-3	59.05	52.602	0.4539	60.348	60.262	96.73	13.84	66.09	76.46	48.62	24.89	48.9	80.21	59.14	88.17	39.59	21.58	72.47	66.69	62.68
Fold-4	54.73	47.624	0.4027	55.384	55.422	83.1	14.21	67.76	75.85	36	16.15	31.94	76.42	61.62	90.98	27.04	19.67	71.83	68	51.58
Fold-5	55.97	48.564	0.4134	59.688	56.43	97.37	11.14	64.58	77.59	47.76	16.6	45.48	83.14	53.04	83.89	28.36	17.89	72.69	63.01	60.87
Fold-6	60.34	54.802	0.4714	59.8	62.082	97.09	15.7	65.82	72.21	48.18	32.22	49.49	75.24	67.63	85.83	48.39	23.83	70.22	69.85	61.72
Fold-7	60.04	53.18	0.4607	60.204	59.34	97.56	18.42	65.75	76.02	43.27	28.29	43.41	81.65	58.22	85.13	43.87	25.87	72.84	65.94	57.38
Fold-8	61.72	54.876	0.4824	60.882	60.406	97.43	16.83	65.68	76.57	47.9	36.14	44.22	79.13	54.01	88.53	52.72	24.38	71.78	63.34	62.16
Fold-9	60.69	55.196	0.4763	60.128	63.23	96.83	17.23	66.69	71.46	48.43	30.86	54.66	76.79	67.97	85.87	46.8	26.2	71.38	69.67	61.93
Fold-10	56.81	49.906	0.4211	58.682	57.246	96.21	16.49	63.99	75.74	40.98	19.69	40.39	80.22	59.47	86.46	32.69	23.42	71.19	66.62	55.61
Average	58.681	51.9852	0.44821	59.3794	59.2218	95.821	14.976	66.04	74.626	45.434	25.09	44.174	79.567	60.592	86.686	39.397	22.218	72.144	66.696	59.471
S.D.	2.26852	2.70854	0.027883	1.53517	2.48132	4.50559	2.46191	1.18763	2.32679	4.21784	6.77003	6.15328	2.62758	5.09014	2.31629	8.64494	3.06899	1.06152	2.38077	3.57778
Fold-8	61.62	55.9446	0.5318	60.6894	63.2134	95.1473	17.5251	69.073	73.4463	48.2553	32.8996	54.221	75.72	67.494	85.7323	48.8932	26.4887	72.2439	70.3445	61.7526
